# Supplementary material for: Enhancing the Accuracy of Human Phenotype Ontology Identification: Comparative Evaluation of Multimodal Large Language Models
Source: J Med Internet Res. 2025 Jun 2;27:e73233. doi: 10.2196/73233 (PMC12148245; doi:10.2196/73233)
Supplement: Multimedia Appendix 1 [file jmir-v27-e73233-s001.xlsx]

## Sheet: Contents
Sheet number	Title
Sheet 1	Information on Open-Access Images Used for Phenotype Descriptions
Sheet 2	Chat Logs Output by Multimodal Large Language Models
Sheet 3	HPO Terms Filled in the Questionnaires by the Two Groups of Junior Physicians
Sheet 4	Accuracy Judgments of HPO Terms in the Questionnaires
Sheet 5	Standard HPO Answers Established by the expert panel
Sheet 6	Hallucination of Multimodal Large Language Models
Sheet 7	Background information on rare diseases for junior physicians

## Sheet: Sheet1
No.	Rare diseases	Anatomy	Descriptions	Image URL
1	Albinism	Face	Milky skin, white or light brown hair and nystagmus.	https://openi.nlm.nih.gov/detailedresult?img=PMC4412409_pone.0125651.g001&query=Albinism&it=xg&req=4&npos=30
2	Alport Syndrome	Others	Gingival enlargement affecting the buccal (A) and palatal (B) surfaces of all teeth	https://openi.nlm.nih.gov/detailedresult?img=PMC4327525_1678-7757-jaos-17-06-0623-gf01&query=Alport%20Syndrome&it=xg&req=4&npos=87
3	Amyotrophic Lateral Sclerosis	Others	Patient with amyotrophic lateral sclerosis. (A) The patient needs assistance from family members to stand. (B) Advanced atrophy of the tongue. (C) There is upper limb girdle and truncal muscle atrophy with a positive Babinski sign. (D) Advanced thenar muscle atrophy.	https://openi.nlm.nih.gov/detailedresult?img=PMC3996815_bmjopen2013004353f02&query=Amyotrophic%20Lateral%20Sclerosis&it=xg&req=4&npos=36
4	Angelman Syndrome	Face	Proband with telecanthus, bilateral epicanthal folds, wide mouth, and an apparently happy demeanor	https://openi.nlm.nih.gov/detailedresult?img=PMC4404657_13039_2015_127_Fig1_HTML&query=Angelman%20Syndrome&it=xg&req=4&npos=65
5	Jeune Syndrome	Others	Note the narrow chest.	https://openi.nlm.nih.gov/detailedresult?img=PMC2776156_431_2009_991_Fig1_HTML&query=Jeune%20Syndrome&it=xg&req=4&npos=23
6	Congenital Scoliosis	Others	This 18 years old girl presented at the age of 10, with progressive congenital scoliosis with rib synostosis due to failure of segmentation.	https://openi.nlm.nih.gov/detailedresult?img=PMC3120793_1748-7161-6-12-6&query=Congenital%20Scoliosis&it=xg&req=4&npos=4
7	Fabry disease	Others	This image shows typical angiokeratomas in the right arm of a 15-year-old boy with Fabry disease.	https://openi.nlm.nih.gov/detailedresult?img=PMC2745529_431_2009_937_Fig1_HTML&query=Fabry%20disease&it=xg&req=4&npos=12
8	Gaucher disease	Others	Patient at age 12. He presented with hepatosplenomegaly (A) and pancytopenia. Follow-up showed organomegaly worsening (B) with multiple splenic abscesses extended to the anterior abdominal wall (arrow)	https://openi.nlm.nih.gov/detailedresult?img=PMC4431408_PAMJ-20-18-g003&query=Gaucher%20disease&it=xg&req=4&npos=29
9	generalized myasthenia gravis	Face	Exhibiting bilateral ptosis and ophthalmoplegia	https://openi.nlm.nih.gov/detailedresult?img=PMC3529579_crn-0004-0137-g01&query=generalized%20myasthenia%20gravis&it=xg&req=4&npos=35
10	Hereditary Angioedema	Face	The swelling of the face.	https://openi.nlm.nih.gov/detailedresult?img=PMC3328735_aair-4-165-g001&query=Hereditary%20Angioedema&it=xg&req=4&npos=23
11	Marfan Syndrome	Others	Patient’s abnormally long and slender fingers (arachnodactyly).	https://openi.nlm.nih.gov/detailedresult?img=PMC2990397_ijgm-3-359f1&query=Marfan%20Syndrome&it=xg&req=4&npos=42
12	McCune-Albright Syndrome	Others	Café-au-lait skin pigmentation. A typical lesion on the face, chest, and arm of a 5-year-old girl with McCune-Albright syndrome which demonstrates jagged "coast of Maine" borders, and the tendency for the lesions to both respect the midline and follow the developmental lines of Blashko.	https://openi.nlm.nih.gov/detailedresult?img=PMC2459161_1750-1172-3-12-1&query=McCune-Albright%20Syndrome&it=xg&req=4&npos=3
13	Noonan Syndrome	Face	Exophthalmos and abnormal auricles.	https://openi.nlm.nih.gov/detailedresult?img=PMC3829809_1471-2415-13-70-1&query=Noonan%20Syndrome&it=xg&req=4&npos=95
14	Peutz-Jeghers Syndrome	Face	Typical Mucocutaneous Pigmentation in Peutz-Jeghers Syndrome.	https://openi.nlm.nih.gov/detailedresult?img=PMC4706732_ircmj-17-12-19271-g001&query=Peutz-Jeghers%20Syndrome&it=xg&req=4&npos=86
15	POEMS Syndrome	Others	Skin changes (A). Finger clubbing with hyperpigmentation (B) Hyperpigmentation of the back with angiomas	https://openi.nlm.nih.gov/detailedresult?img=PMC4831386_CCR3-4-369-g004&query=POEMS%20Syndrome&it=xg&req=4&npos=28
16	Achondroplasia	Others	Significant varus deformity of the lower limbs.	https://openi.nlm.nih.gov/detailedresult?img=PMC3580759_TOORTHJ-7-33_F5&query=Achondroplasia&it=xg&req=4&npos=8
17	Acromegaly	Others	Acromegaly in a patient with a pulmonary neuroendocrine tumor.	https://openi.nlm.nih.gov/detailedresult?img=PMC4924317_13104_2016_2132_Fig1_HTML&query=Acromegaly&it=xg&req=4&npos=56
18	Adult-onset Still disease	Others	Typical evanescent rash: Multiple non-pruritic confluent erythematous macules and papules on the dorsal surface of both hands that coalesced to form irregular erythematous plaques.	https://openi.nlm.nih.gov/detailedresult?img=PMC4633415_13317_2015_71_Fig1_HTML&query=Adult-onset%20Still%20disease&it=xg&req=4&npos=92
19	Alagille syndrome	Face	Characteristic facial features seen in Alagille syndrome. Notes: Triangular appearance of the face with the high forehead, deep-set eyes with moderate hypertelorism, pointed chin, and saddle or straight nose with a bulbous tip.	https://openi.nlm.nih.gov/detailedresult?img=PMC4935120_tacg-9-075Fig3&query=Alagille%20syndrome&it=xg&req=4&npos=7
20	Bardet-Biedl syndrome	Others	(a) Polydactyly in upper limbs, (b) Polydactyly in lower limbs	https://openi.nlm.nih.gov/detailedresult?img=PMC2859476_IJN-19-112-g001&query=Bardet-Biedl%20syndrome&it=xg&req=4&npos=56
21	Blue rubber bleb nevus	Others	Unilateral, Linear Blue Rubber Bleb Nevus Syndrome (Bean's syndrome). Multiple skin colored swellings affecting the right hand.	https://openi.nlm.nih.gov/detailedresult?img=PMC4681206_IJD-60-616-g002&query=Blue%20rubber%20bleb%20nevus&it=xg&req=4&npos=9
22	Cutaneous T-cell lymphomas	Face	Nodules plaques and erosions over face.	https://openi.nlm.nih.gov/detailedresult?img=PMC3481866_IDOJ-3-122-g001&query=Cutaneous%20T-cell%20lymphomas&it=xg&req=4&npos=94
23	Fibrodysplasia ossificans progressiva	Others	Shortening of thumb or first toes is the first sign in the FOP patient.	https://openi.nlm.nih.gov/detailedresult?img=PMC4661157_11832_2015_704_Fig2_HTML&query=Fibrodysplasia%20ossificans%20progressiva&it=xg&req=4&npos=18
24	Generalized pustular psoriasis	Others	Extensive and aggressive pustular patches	https://openi.nlm.nih.gov/detailedresult?img=PMC4069667_ad-26-424-g001&query=Generalized%20pustular%20psoriasis&it=xg&req=4&npos=8
25	Hidradenitis suppurativa	Others	Hidradenitis suppurativa (HS) is a chronic disfiguring skin disease affecting apocrine sweat glands, characterized by abscesses, cysts, or infections.	https://openi.nlm.nih.gov/detailedresult?img=PMC4891491_CCR3-4-614-g001&query=Hidradenitis%20suppurativa&it=xg&req=4&npos=3
26	Hutchinson-Gilford progeria syndrome	Face	External photograph of a 15-year-old Hutchinson-Guilford progeria male patient (A) showing disproportionately small face in comparison to the head, micrognathia, prominent eyes, both upper eyelids’ retraction, beaked nose, thin lips. (B) Prominent scalp veins, alopecia with grey and sparse hairs, and protruding ears with absent earlobe.	https://openi.nlm.nih.gov/detailedresult?img=PMC3214428_IJO-59-509-g001&query=Hutchinson-Gilford%20progeria%20syndrome&it=xg&req=4&npos=21
27	Lennox-Gastaut syndrome	Others	Anterior open bite and spacing is evident.	https://openi.nlm.nih.gov/detailedresult?img=PMC2483705_1746-160X-4-9-1&query=Lennox-Gastaut%20syndrome&it=xg&req=4&npos=10

## Sheet: Sheet2
No.	疾病	ChatGPT 4o	Llama3.2:11b	Llama3.2:90b
1	Albinism	根据图片中亚洲患者的面部特征，以下是最明显的HPO术语： --- ### 1. **额部突出（Frontal bossing）** - **中文名称**: 额部突出 - **英文名称**: Frontal bossing - **解释**: 患者前额明显向外突出，提示可能与颅骨发育异常或遗传性综合征（如软骨发育不全或粘多糖贮积症）有关。 - **HPO ID**: [HP:0002007](https://hpo.jax.org/app/browse/term/HP:0002007) --- ### 2. **头发色素减少（Hypopigmented hair）** - **中文名称**: 头发色素减少 - **英文名称**: Hypopigmented hair - **解释**: 患者头发颜色明显浅淡（接近白色或金色），与亚洲人正常色素水平不符，提示可能存在色素代谢异常或遗传性综合征…	The image shows a child with a rounded face, wide-set eyes, low nasal bridge, small mouth, and low hairline. Based on these physical characteristics, some possible HPO terms that can be identified are: • Microcephaly (HP:0000252): The child's head appears to be smaller than average. • Hypotelorism (HP:0000404): The eyes are wide-set, indicating a reduced distance between them. • Low nasal bridge …	Based on the image, I observe that the patient has a distinct facial feature. The most obvious Human Phenotype Ontology (HPO) term that can be identified in this picture is "Microcephaly" (HP:0000257). Microcephaly is a condition characterized by an abnormally small head size, often associated with developmental delays and intellectual disability. The patient's head appears to be significantly sm…
2	Alport Syndrome	根据这张图片中的口腔特征，最明显的HPO术语包括： 1. **牙龈增生（Gingival overgrowth）** - **中文名称**: 牙龈增生 - **英文名称**: Gingival overgrowth - **解释**: 患者的牙龈明显增生，呈现异常的肥厚。这可能与遗传性疾病（如牙龈纤维瘤病）、药物副作用或慢性炎症有关。 - **HPO ID**: [HP:0000212](https://hpo.jax.org/app/browse/term/HP:0000212) 2. **牙列拥挤（Crowded teeth）** - **中文名称**: 牙列拥挤 - **英文名称**: Crowded teeth - **解释**: 患者的牙齿排列异常，牙齿间距过小，导致拥挤的排列情况。这通常与颌骨发育异常或遗传因素相关。 - **HPO ID**: [HP:0000678](ht…	The image shows a close-up view of an individual's mouth, highlighting the upper jaw and teeth. The most prominent features in the image are: • Microdontia: The teeth appear to be smaller than normal, which is consistent with microdontia (HP:0000664). Microdontia refers to the condition where one or more teeth are significantly smaller than average. • Dental Hypoplasia: Some of the teeth in the i…	The patient in the image has a large overbite, also known as "buck teeth" or prognathism. HPO IDs: • Large overbite (HP:0002003) • Prognathism (HP:0010614)
3	Amyotrophic Lateral Sclerosis	根据图片中的特征，这位患者的最明显HPO术语包括： ### 1. **肌肉萎缩（Muscle atrophy）** - **中文名称**: 肌肉萎缩 - **英文名称**: Muscle atrophy - **解释**: 患者的四肢和躯干表现出显著的肌肉萎缩，导致肌肉量减少、轮廓消失。这种表现可能与神经肌肉疾病、营养不良或遗传性综合征相关。 - **HPO ID**: [HP:0003202](https://hpo.jax.org/app/browse/term/HP:0003202) ### 2. **脊柱后凸（Kyphosis）** - **中文名称**: 脊柱后凸 - **英文名称**: Kyphosis - **解释**: 背部的明显弯曲是脊柱后凸的特征，可能与骨骼发育异常或退行性疾病相关。 - **HPO ID**: [HP:0002808](https://hpo.jax…	The image shows a patient with a large, bulbous nose and a long philtrum. The most prominent HPO terms that can be identified from this image are: • Abnormality of the nose shape (HP:0000764) • Long philtrum (HP:0000347) These two terms are directly related to the observable characteristics in the image, specifically the patient's bulbous nose and long philtrum.	Based on the image, I observe the following features: • Acanthosis nigricans: The patient has darkened skin with thickening and hyperpigmentation in the neck region. • Acrochordon: There are small, fleshy growths attached to the skin by a narrow stalk, commonly found in areas such as the armpits, groin, or neck. • Erythema: The patient's skin appears red and inflamed, particularly in the area sur…
4	Angelman Syndrome	根据这张图片中患者的面部特征，最明显的HPO术语包括： --- ### 1. **突出的鼻子（Prominent nose）** - **中文名称**: 突出的鼻子 - **英文名称**: Prominent nose - **解释**: 患者的鼻子显得比正常人更加突出，可能是面部发育异常的一部分，与某些遗传综合征有关。 - **HPO ID**: [HP:0000448](https://hpo.jax.org/app/browse/term/HP:0000448) --- ### 2. **上颌发育不足（Midface hypoplasia）** - **中文名称**: 上颌发育不足 - **英文名称**: Midface hypoplasia - **解释**: 患者的中面部（上颌区域）看起来发育不足，与面部骨骼发育异常有关。可能见于某些遗传性综合征。 - **HPO ID**: …	The image depicts a patient with a distinctive facial structure, characterized by: • Midface hypoplasia • A flat nasal bridge These features are indicative of Craniostenosis, a condition where there is premature fusion of cranial sutures, leading to skull deformities and associated anomalies. Key HPO Terms: • Craniostenosis (HP:0001459) • Premature fusion of one or more cranial sutures • Can occu…	Based on the provided image, I can identify two obvious Human Phenotype Ontology (HPO) terms: • Microcephaly (HP:0000252): This term refers to a head circumference more than 2 standard deviations below the mean for age and gender. Although the image does not provide direct measurements, the patient's head appears smaller compared to their body size, suggesting microcephaly. • Hypertelorism (HP:00…
5	Jeune Syndrome	根据图片中的患者特征，以下是最明显的HPO术语： --- ### 1. **桶状胸（Barrel-shaped chest）** - **中文名称**: 桶状胸 - **英文名称**: Barrel-shaped chest - **解释**: 患者的胸廓形状显得宽而圆，可能与胸壁发育异常或慢性呼吸问题有关。 - **HPO ID**: [HP:0001552](https://hpo.jax.org/app/browse/term/HP:0001552) --- ### 2. **腹部突出（Protuberant abdomen）** - **中文名称**: 腹部突出 - **英文名称**: Protuberant abdomen - **解释**: 患者的腹部明显向前突出，这种表现可能与肌肉无力、肥胖或腹腔脏器异常有关。 - **HPO ID**: [HP:0001538](http…	The image depicts a patient with a condition characterized by a significant enlargement of the abdomen, accompanied by visible subcutaneous fat deposits. The individual's skin tone appears normal, and there are no notable abnormalities or deformities observed. Prominent HPO Terms: • Abdominal distension (HP:0004242): An abnormal increase in the size of the abdominal cavity. • Subcutaneous fat acc…	Based on the provided image, I can identify the following Human Phenotype Ontology (HPO) terms: • Abdominal Obesity (HP:0001529) The patient appears to have increased abdominal girth, which is a characteristic feature of abdominal obesity. • Short Stature (HP:0004322) Although it's difficult to estimate the patient's height from this image alone, their overall body proportion and posture suggest …
6	Congenital Scoliosis	根据图片中的患者体态，以下是最明显的HPO术语： --- ### 1. **脊柱侧凸（Scoliosis）** - **中文名称**: 脊柱侧凸 - **英文名称**: Scoliosis - **解释**: 从背部观察可以看到脊柱明显的弯曲。这种表现通常与骨骼发育异常或某些遗传性综合征相关。 - **HPO ID**: [HP:0002650](https://hpo.jax.org/app/browse/term/HP:0002650) --- ### 2. **瘦弱体型（Thin body habitus）** - **中文名称**: 瘦弱体型 - **英文名称**: Thin body habitus - **解释**: 患者表现出极瘦的体型，提示可能存在代谢异常、营养不良或系统性疾病。 - **HPO ID**: [HP:0001586](https://hpo.jax.org…	The image depicts a young woman with a slender build, wearing a black bra and white sweatpants. Upon examining the image, I notice that she has a lean physique with visible ribs and hip bones. Based on the visual cues present in the image, I identify two prominent Human Phenotype Ontology (HPO) terms: • Ribs visible (HP:0015227): This term describes the presence of visible ribs, which is evident …	Exaggerated Lumbar Lordosis (HPO: HP:0003108) Based on the image provided, it is evident that the patient exhibits a pronounced curvature of the lower back, which is characteristic of exaggerated lumbar lordosis. This condition is marked by an abnormal inward curvature of the lumbar spine, leading to a more pronounced swayback posture. • Definition: Exaggerated lumbar lordosis refers to an increa…
7	Fabry disease	根据图片中患者的手部皮肤特征，以下是最明显的HPO术语： --- ### 1. **紫癜（Purpura）** - **中文名称**: 紫癜 - **英文名称**: Purpura - **解释**: 患者皮肤上可见明显的红色或紫色斑点，通常由皮下出血引起，可能与血小板减少、凝血障碍或感染相关。 - **HPO ID**: [HP:0000979](https://hpo.jax.org/app/browse/term/HP:0000979) --- ### 2. **皮肤出血（Cutaneous bleeding）** - **中文名称**: 皮肤出血 - **英文名称**: Cutaneous bleeding - **解释**: 皮肤表现为出血性病变，包括血点或斑块，提示可能存在血管脆性或凝血异常。 - **HPO ID**: [HP:0001891](https://hpo.ja…	The image depicts a hand with numerous small, red, dome-shaped papules scattered across the palm and fingers. These lesions are characteristic of Kawasaki Disease, which is an acute febrile illness that primarily affects children under the age of five. Human Phenotype Ontology (HPO) Terms • Cutaneous vasculitis: Inflammation of blood vessels in the skin, characterized by redness, swelling, and so…	The image depicts a person's arm with numerous small, red spots or patches on the skin. The most obvious Human Phenotype Ontology (HPO) term that can be identified from this picture is: • Petechiae (HP:0001003) Petechiae are small, pinpoint-sized spots or patches on the skin that appear as a result of bleeding under the skin. They are often red or purple in color and may be caused by various fact…
8	Gaucher disease	根据图片中的患者腹部特征，以下是最明显的HPO术语： --- ### 1. **腹部膨隆（Abdominal distention）** - **中文名称**: 腹部膨隆 - **英文名称**: Abdominal distention - **解释**: 患者的腹部显著膨隆，提示可能存在腹腔内积液（如腹水）、肿瘤、肠梗阻或其他器官异常。 - **HPO ID**: [HP:0003272](https://hpo.jax.org/app/browse/term/HP:0003272) --- ### 2. **腹部肿块（Abdominal mass）** - **中文名称**: 腹部肿块 - **英文名称**: Abdominal mass - **解释**: 图中患者腹部可见局部隆起，可能提示腹腔内有实体性病变，如肿瘤或脏器肿大（例如肝脏或肾脏肿大）。 - **HPO ID**: […	The image shows a patient's abdomen with a large hernia and a scar above it. Identified HPO Terms: • Abdominal wall defect: An abnormal opening or weakness in the abdominal wall that allows organs to protrude through. • Hernia: A protrusion of an organ or tissue through a weakened area in the body wall. In this case, the hernia is located in the groin area and appears as a bulge or swelling. Corr…	Based on the provided image, I am unable to identify any obvious Human Phenotype Ontology (HPO) terms. The image does not appear to depict a specific medical condition or phenotype that can be associated with an HPO term. Therefore, I do not have enough information to provide a meaningful answer.
9	generalized myasthenia gravis	根据图片中患者的眼部特征，以下是最明显的HPO术语： --- ### 1. **上睑下垂（Ptosis）** - **中文名称**: 上睑下垂 - **英文名称**: Ptosis - **解释**: 患者的上眼睑下垂，部分遮盖瞳孔，提示可能存在眼睑肌肉无力（如动眼神经麻痹）或相关遗传性疾病（如肌营养不良或重症肌无力）。 - **HPO ID**: [HP:0000508](https://hpo.jax.org/app/browse/term/HP:0000508) --- ### 2. **眼睑肿胀（Eyelid edema）** - **中文名称**: 眼睑肿胀 - **英文名称**: Eyelid edema - **解释**: 眼睑出现肿胀，可能提示局部炎症、过敏反应或全身性水肿（如肾病综合征）。 - **HPO ID**: [HP:0000493](https://hpo.j…	The image depicts a patient with bilateral ptosis, characterized by drooping or sagging of the upper eyelids. The affected individual exhibits mild to moderate drooping of both eyes, resulting in partial closure of their lids. Identified HPO Terms: • Ptosis: Drooping or falling of the upper eyelid, potentially affecting vision (HPO: HP:0000611) • Bilateral symmetry: Both eyes are affected equally…	The most prominent Human Phenotype Ontology (HPO) term that can be identified from the provided picture is "Ptosis" (HPO ID: HP:0000338). Ptosis refers to the drooping or falling of the upper eyelid, which is a visible characteristic in the image. This condition can result from various factors, including muscle weakness, nerve damage, or congenital conditions. It's important to note that without …
10	Hereditary Angioedema	根据图片中患者的面部特征，以下是最明显的HPO术语： --- ### 1. **面部水肿（Facial edema）** - **中文名称**: 面部水肿 - **英文名称**: Facial edema - **解释**: 患者面部出现明显的肿胀，提示可能与过敏反应（如血管性水肿）、炎症或感染相关。 - **HPO ID**: [HP:0000286](https://hpo.jax.org/app/browse/term/HP:0000286) --- ### 2. **唇肿胀（Lip edema）** - **中文名称**: 唇肿胀 - **英文名称**: Lip edema - **解释**: 患者的双唇明显肿胀，可能与过敏性反应（如血管性水肿或药物过敏）或炎症相关。 - **HPO ID**: [HP:0100838](https://hpo.jax.org/app/brows…	The image shows a patient with significant facial swelling and edema. Distinguishing Features: • Drooping eyelids • Swelling around the eyes, cheeks, and jawline • Nasal obstruction • Swollen lips • Difficulty breathing through the nose • Enlarged tongue obstructing airway Most Prominent HPO Terms: • Bilateral ptosis (HP:0000526): Drooping of both eyelids due to facial swelling or edema. • Facial…	I am unable to process images, so I cannot see the photo described in this prompt. However, based on your description, it appears that there is an abnormal swelling or enlargement of a part of the face, possibly the lips or mouth area. The Human Phenotype Ontology (HPO) term that might be applicable in this scenario is "Macroglossia" (HP:0000158), which refers to an abnormally large tongue. Howev…
11	Marfan Syndrome	根据图片中患者的手部特征，以下是最明显的HPO术语： --- ### 1. **关节挛缩（Joint contracture）** - **中文名称**: 关节挛缩 - **英文名称**: Joint contracture - **解释**: 患者的手指关节表现出明显的固定弯曲状态，提示关节活动范围受限，可能与结缔组织疾病、慢性炎症或神经肌肉疾病相关。 - **HPO ID**: [HP:0001371](https://hpo.jax.org/app/browse/term/HP:0001371) --- ### 2. **蛛状指（Arachnodactyly）** - **中文名称**: 蛛状指 - **英文名称**: Arachnodactyly - **解释**: 手指显著细长，类似蜘蛛腿的外观，是某些遗传性疾病（如马凡综合征）的典型特征。 - **HPO ID**: [HP:…	The image shows a patient's hands with fingers that are bent towards the palm, which is consistent with the HPO term "camptodactyly" (HP:0001195). Camptodactyly is a congenital condition characterized by flexion deformity in one or more digits. Other Possible Terms • Oligodactyly: A rare genetic disorder that affects hand development and results in the absence of certain fingers or toes. However,…	The image shows a person's hands with fingers that are abnormally thin and long. • Arachnodactyly (HP:0001166): The fingers appear to be unusually long and slender, which is characteristic of arachnodactyly. • Long fingers (HP:0012303)
12	McCune-Albright Syndrome	根据图片中患者的皮肤特征，以下是最明显的HPO术语： --- ### 1. **色素沉着不均（Patchy hyperpigmentation）** - **中文名称**: 色素沉着不均 - **英文名称**: Patchy hyperpigmentation - **解释**: 患者的皮肤出现不规则的、局部加深的色素沉着区域，提示可能存在与色素代谢或局部皮肤发育异常相关的疾病。 - **HPO ID**: [HP:0007440](https://hpo.jax.org/app/browse/term/HP:0007440) --- ### 2. **沿中线的皮肤异常（Cutaneous midline abnormality）** - **中文名称**: 沿中线的皮肤异常 - **英文名称**: Cutaneous midline abnormality - **解释**: 色素沉着…	The image shows a young girl with a large birthmark or skin discoloration on her chest and arm. The following are some of the key observations: • Hypopigmented patches: There are several pale areas visible on the child's face and upper body, which is consistent with hypopigmentation (HP:0001007). • Macule: The large birthmark or skin discoloration on the chest appears to be a macule, which is an …	The image shows a person with vitiligo, characterized by the loss of pigment-producing cells (melanocytes) in the skin. Key Features: • Depigmented patches on the skin • Absence of melanin in affected areas • Disruption of normal pigmentation due to autoimmune disease or genetic factors HPO Terms: • HP:0001045 - "Vitiligo" • Definition: A condition characterized by white patches on the skin due t…
13	Noonan Syndrome	根据图片中患者的面部特征，以下是最明显的HPO术语： --- ### 1. **突眼（Proptosis）** - **中文名称**: 突眼 - **英文名称**: Proptosis - **解释**: 患者的眼球突出，可能与甲状腺相关疾病（如Graves病）或眼眶病变相关。 - **HPO ID**: [HP:0000520](https://hpo.jax.org/app/browse/term/HP:0000520) --- ### 2. **眼睑退缩（Lid retraction）** - **中文名称**: 眼睑退缩 - **英文名称**: Lid retraction - **解释**: 上眼睑的位置高于正常水平，导致更多的巩膜暴露，这是甲状腺相关性眼病的典型表现。 - **HPO ID**: [HP:0000633](https://hpo.jax.org/app/bro…	The image depicts a patient with a noticeable facial feature. • Ptosis: The eyelids appear to be droopy, which is indicative of ptosis (HP:0000566). Ptosis can result from various causes, including neurological issues or muscular problems. • Epicanthus inversus: This term refers to the presence of an inverted epicanthal fold, a skin layer that covers the inner corner of the eye (HP:0000774). Epic…	Based on the image provided, I can identify two prominent HPO (Human Phenotype Ontology) terms: • Telecanthus: This refers to an increased distance between the inner canthi of the eyes. In this image, the patient's eyes appear to be wider apart than usual, indicating telecanthus. • HPO ID: HP:0000612 • Epicanthic fold: An epicanthic fold is a skin fold of the upper eyelid, common in many Asian po…
14	Peutz-Jeghers Syndrome	根据图片中患者的口腔和唇部特征，以下是最明显的HPO术语： --- ### 1. **唇色素沉着（Abnormality of lip pigmentation）** - **中文名称**: 唇色素沉着 - **英文名称**: Abnormality of lip pigmentation - **解释**: 患者的下唇和口腔粘膜显示出异常的黑色素沉着，可能与色素异常综合征（如Peutz-Jeghers综合征）或其他色素代谢紊乱相关。 - **HPO ID**: [HP:0410043](https://hpo.jax.org/app/browse/term/HP:0410043) --- ### 2. **口腔粘膜色素沉着（Pigmentation of the oral mucosa）** - **中文名称**: 口腔粘膜色素沉着 - **英文名称**: Pigmentation o…	The image depicts a patient's mouth and lips, showcasing several notable features that can be attributed to specific Human Phenotype Ontology (HPO) terms. The most prominent of these are: • Hypertelorism: This term refers to an abnormal increase in the distance between the eyes, which is evident in this image. • HPO ID: HP0000369 • Epicanthus inversus: This condition is characterized by a fold of…	Based on the provided image, I am unable to identify any specific Human Phenotype Ontology (HPO) terms due to the lack of a visible patient or recognizable features that would allow for an accurate assessment. The image appears to be either unrelated or insufficiently clear to determine relevant HPO terms. Given this limitation, I cannot provide names of HPOs, explanations, or IDs as requested be…
15	POEMS Syndrome	根据图片中患者手部和皮肤特征，以下是最明显的HPO术语： --- ### 1. **指端发绀（Cyanosis of the fingertips）** - **中文名称**: 指端发绀 - **英文名称**: Cyanosis of the fingertips - **解释**: 患者手指末端出现青紫色，这可能提示外周循环不良或低氧血症，常见于血管疾病、心肺疾病或冷暴露。 - **HPO ID**: [HP:0001068](https://hpo.jax.org/app/browse/term/HP:0001068) --- ### 2. **皮肤红点（Cutaneous telangiectasia）** - **中文名称**: 皮肤红点（毛细血管扩张） - **英文名称**: Cutaneous telangiectasia - **解释**: 皮肤上可见多个小红点，可能是毛细…	The image depicts a person's hand with small, red-brown macules on the dorsum of their finger. The following HPO terms are prominently visible: • Cutaneous hemangioma (HP:0001542): A benign tumor consisting of blood vessels that forms in the skin.• Nail dysplasia (HP:0002090): Abnormal development or structure of the nails. These two HPO terms accurately describe the person's condition based on t…	The image depicts a close-up view of human fingernails. Notably, the nails appear shortened with an irregular shape and curvature. The nail beds are also characterized by pallor (pale coloration) and show signs of deformation. HPO Terms: • Short fingernails • HPO ID: HP:0001814 • Irregular nail morphology • HPO ID: HP:0011353
16	Achondroplasia	根据图片中患者的腿部和皮肤表现，以下是最明显的HPO术语： --- ### 1. **腿部肿胀（Leg edema）** - **中文名称**: 腿部肿胀 - **英文名称**: Leg edema - **解释**: 患者的双腿明显肿胀，提示可能存在淋巴水肿、感染、炎症或全身性疾病（如肾病或心衰）。 - **HPO ID**: [HP:0000969](https://hpo.jax.org/app/browse/term/HP:0000969) --- ### 2. **皮肤溃疡（Skin ulcer）** - **中文名称**: 皮肤溃疡 - **英文名称**: Skin ulcer - **解释**: 双腿可见多发性溃疡性病变，提示可能与感染、局部循环障碍或炎症性疾病相关。 - **HPO ID**: [HP:0200042](https://hpo.jax.org/app/br…	The image shows a patient's lower extremities, which appear to be affected by lymphedema. The most prominent HPO term that can be identified is: • Lymphedema: characterized by swelling of the limb due to abnormal accumulation of protein-rich fluid. (HP:0001744) This condition is evident from the visible enlargement and puffiness of the patient's legs, which are a hallmark symptom of lymphedema. P…	The image depicts a person with several noticeable physical characteristics that can be described using Human Phenotype Ontology (HPO) terms. The most obvious features include: • Obesity: The individual appears to have excessive body fat, particularly around the abdominal area and thighs. • Short stature: Compared to average adult height, the person in the image seems significantly shorter. • Pro…
17	Acromegaly	根据图片中左侧患者手部的特征，以下是最明显的HPO术语： --- ### 1. **手部肿胀（Hand edema）** - **中文名称**: 手部肿胀 - **英文名称**: Hand edema - **解释**: 患者的左手显示明显的肿胀，与右侧正常手相比，组织显得增厚，提示可能是淋巴液滞留、炎症、感染或全身性水肿的表现。 - **HPO ID**: [HP:0002615](https://hpo.jax.org/app/browse/term/HP:0002615) --- ### 2. **软组织肥大（Soft tissue swelling）** - **中文名称**: 软组织肥大 - **英文名称**: Soft tissue swelling - **解释**: 左手软组织明显增厚，手部外形异常粗大，提示可能与遗传性疾病、代谢异常或局部病理性炎症相关。 - **HPO…	The image shows a left hand with fingers and thumb. The patient has a short fourth finger with only three phalanges visible, indicating a possible absence or fusion of one or more phalanges. Identified Phenotypes: • Short fourth finger (HP:0001198) • Absent fifth finger distal phalanx (HP:0001200) These phenotypes are likely related to the patient's hand anatomy and suggest potential abnormalitie…	The image shows a patient's hand with webbed fingers. The most obvious Human Phenotype Ontology (HPO) term that can be identified in this picture is: • Fused fingers (HP:0009481) This HPO term refers to the fusion or webbing of two or more fingers, which is clearly visible in the image.
18	Adult-onset Still disease	根据图片中患者手背皮肤的表现，以下是最明显的HPO术语： --- ### 1. **红斑（Erythema）** - **中文名称**: 红斑 - **英文名称**: Erythema - **解释**: 患者的手背皮肤显示出显著的红色斑块，这可能是炎症、过敏反应或感染的表现。 - **HPO ID**: [HP:0010783](https://hpo.jax.org/app/browse/term/HP:0010783) --- ### 2. **网状青斑（Livedo reticularis）** - **中文名称**: 网状青斑 - **英文名称**: Livedo reticularis - **解释**: 皮肤表现出网状的红斑或紫斑样图案，这可能与血管异常、血流紊乱或炎症性疾病（如结缔组织病）相关。 - **HPO ID**: [HP:0000958](https://hpo…	The image shows a close-up of a hand with redness and small bumps on the skin. The most prominent Human Phenotype Ontology (HPO) term exhibited by the patient is: • Redness: This is a common symptom of various skin conditions, including eczema, psoriasis, and dermatitis. • Small bumps: These could be indicative of papules or vesicles, which are small raised bumps or blisters on the skin. No other…	Based on the image provided, here are some possible Human Phenotype Ontology (HPO) terms that can be identified: • Erythema (HP:0000733): The patient's hand appears to have a red or pinkish discoloration, which is consistent with erythema. • Dermatitis (HP:0000989): The skin on the patient's hand appears inflamed and irritated, which could indicate dermatitis. Please note that without more inform…
19	Alagille syndrome	根据图片中患者的面部特征，以下是最明显的HPO术语： --- ### 1. **突出的耳朵（Prominent ears）** - **中文名称**: 突出的耳朵 - **英文名称**: Prominent ears - **解释**: 患者的耳朵明显向外突出，可能与遗传性综合征或面部发育异常相关。 - **HPO ID**: [HP:0000411](https://hpo.jax.org/app/browse/term/HP:0000411) --- ### 2. **颧骨低平（Malar flattening）** - **中文名称**: 颧骨低平 - **英文名称**: Malar flattening - **解释**: 患者面部的颧骨区域平坦，提示可能存在面部发育异常，与某些遗传综合征相关。 - **HPO ID**: [HP:0000272](https://hpo.jax…	The image depicts a young child with multiple small red bumps on their forehead and cheeks. The following HPO terms are prominently visible: • Acne Vulgaris (HP:0000499): Characterized by the presence of comedones, papules, pustules, and nodules. • Erythema (HP:0000997): Redness or inflammation of the skin. These HPO terms are directly observable in the image, indicating that the child is experie…	Based on the image provided, I am unable to identify any specific Human Phenotype Ontology (HPO) terms as the image does not depict a human phenotype or any relevant features that could be linked to an HPO term. The image appears to be a generic illustration of a person's head and shoulders, without any distinct characteristics or abnormalities that would allow for the identification of an HPO te…
20	Bardet-Biedl syndrome	根据图片中患者的手部和足部特征，以下是最明显的HPO术语： --- ### 1. **肢体肿胀（Limb edema）** - **中文名称**: 肢体肿胀 - **英文名称**: Limb edema - **解释**: 患者的手部和足部均显示明显的软组织肿胀，提示可能与淋巴水肿、血管异常或全身性疾病（如肾病综合征）相关。 - **HPO ID**: [HP:0002617](https://hpo.jax.org/app/browse/term/HP:0002617) --- ### 2. **手指短小（Brachydactyly）** - **中文名称**: 手指短小 - **英文名称**: Brachydactyly - **解释**: 手指显得比正常人短小，这可能与骨骼发育异常或遗传性综合征相关。 - **HPO ID**: [HP:0001156](https://hpo.j…	The image depicts a patient's feet, showcasing a condition characterized by shortening or fusion of one or more toes. The most prominent Human Phenotype Ontology (HPO) term observed in this image is: Polydactyly: A congenital anomaly where an individual has extra fingers or toes. In the context of this image, it refers to the presence of additional toes. Shortened toe(s): Another notable feature …	Based on the image you provided, I can identify some Human Phenotype Ontology (HPO) terms that are relevant to the patient's condition. The image shows a person with several physical characteristics, including: • Polydactyly: The person has extra fingers on both hands. • Syndactyly: The fingers appear to be fused together, particularly between the middle and ring fingers. • Brachydactyly: The fin…
21	Blue rubber bleb nevus	根据图片中患者手部的特征，以下是最明显的HPO术语： --- ### 1. **静脉异常显著（Prominent veins）** - **中文名称**: 静脉异常显著 - **英文名称**: Prominent veins - **解释**: 患者手部和手腕静脉明显突出，提示可能存在局部血管异常、血流动力学改变或淋巴引流障碍。 - **HPO ID**: [HP:0001015](https://hpo.jax.org/app/browse/term/HP:0001015) --- ### 2. **手部蓝色皮肤（Blue skin of the hand）** - **中文名称**: 手部蓝色皮肤 - **英文名称**: Blue skin of the hand - **解释**: 患者手部呈现青紫色，可能提示局部低氧血症、血液瘀滞或静脉回流受阻。 - **HPO ID**: [H…	The image shows a left forearm with a large bruise. The most prominent HPO terms for this image are: • Bruising: A discoloration of the skin caused by bleeding under the skin, often resulting from trauma or injury. • HPO ID: HP:0000971 • Blue or purple patches on the skin (cyanosis): A condition characterized by a bluish or purplish discoloration of the skin due to inadequate oxygenation of the b…	The image shows a person's hand with blue discoloration on the palm and fingers. Prominent HPO Terms: • Blue skin (HP:0002146): The skin on the palm and fingers appears blue, indicating abnormal pigmentation or circulation issues. • Pallor of the hands (HP:0012731): The overall paleness of the hand could be a sign of reduced blood flow or anemia. These observations are based solely on the visual …
22	Cutaneous T-cell lymphomas	根据图片中患者面部的特征，以下是最明显的HPO术语： --- ### 1. **面部皮肤结节（Facial skin nodules）** - **中文名称**: 面部皮肤结节 - **英文名称**: Facial skin nodules - **解释**: 患者的面部可见多个隆起的结节性病变，提示可能为血管性病变、皮肤肿瘤或慢性炎症性疾病。 - **HPO ID**: [HP:0010634](https://hpo.jax.org/app/browse/term/HP:0010634) --- ### 2. **面部肿块（Facial masses）** - **中文名称**: 面部肿块 - **英文名称**: Facial masses - **解释**: 面部多发性肿块样隆起，可能与遗传性疾病（如神经纤维瘤病）或慢性肉芽肿性炎症相关。 - **HPO ID**: [HP:000…	The image shows a patient with a severe case of xanthogammamartoma syndrome, characterized by multiple large nodules on the face. The most prominent HPO terms visible in this image are: • Cutaneous neoplasm (HP:0008064): The patient has numerous large nodules on their face, which are a hallmark of xanthogammamartoma syndrome. • Seborrheic keratosis-like lesions (HP:0100621): Some of the nodules h…	The image shows a patient with a large, disfiguring mass on their face that appears to be a hemangioma or vascular malformation. The following are the most obvious Human Phenotype Ontology (HPO) terms: • HP:0001018 - Hemangioma: A benign tumor composed of blood vessels. • HP:0000283 - Telecanthus: An increased distance between the inner canthi (the corners of the eyes nearest the nose). • HP:0010…
23	Fibrodysplasia ossificans progressiva	根据图片中患者手部（上方的手）的特征，以下是最明显的HPO术语： --- ### 1. **手部肿胀（Hand edema）** - **中文名称**: 手部肿胀 - **英文名称**: Hand edema - **解释**: 患者的手明显肿胀，与对比的手相比显得增大，提示可能是由于淋巴水肿、炎症或其他系统性疾病导致的软组织肿胀。 - **HPO ID**: [HP:0002615](https://hpo.jax.org/app/browse/term/HP:0002615) --- ### 2. **宽大的手指（Broad fingers）** - **中文名称**: 宽大的手指 - **英文名称**: Broad fingers - **解释**: 患者的手指明显比正常对照更宽大，这可能与软组织增厚、淋巴引流异常或遗传性综合征（如Proteus综合征）有关。 - **HPO ID…	The image shows a child's hand with a notable deviation of the little finger. The following are the most prominent Human Phenotype Ontology (HPO) terms: • Polydactyly (HP:0001167) • Definition: Presence of extra fingers or toes • Description: In this image, the little finger appears to be an extra digit, which is a characteristic feature of polydactyly. Additionally, the following HPO term is ass…	The most prominent Human Phenotype Ontology (HPO) term in this picture is "Polydactyly" (HP:0009879). This term refers to a congenital anomaly where an individual has more than five fingers or toes on one hand or foot. The image shows a child's hand with six fingers, which is a clear indication of polydactyly.
24	Generalized pustular psoriasis	根据图片中患者躯干皮肤的特征，以下是最明显的HPO术语： --- ### 1. **红斑（Erythema）** - **中文名称**: 红斑 - **英文名称**: Erythema - **解释**: 患者躯干皮肤表现出大范围的红色斑块，提示可能存在炎症性皮肤病，如银屑病或湿疹。 - **HPO ID**: [HP:0010783](https://hpo.jax.org/app/browse/term/HP:0010783) --- ### 2. **皮肤鳞屑（Scaly skin）** - **中文名称**: 皮肤鳞屑 - **英文名称**: Scaly skin - **解释**: 患者的皮肤表面出现广泛的鳞屑性脱屑，提示角化异常，可能与银屑病或鱼鳞病相关。 - **HPO ID**: [HP:0001581](https://hpo.jax.org/app/browse/te…	The image shows a patient with a rash on their torso. • Scaly Rash: The rash appears to be scaly and erythematous (red), which is consistent with various skin conditions such as psoriasis, eczema, or dermatitis. This could be described by HPO term "Erythema" (HP:0000963) and "Scaliness" (HP:0000999). • Central Clearing: A central area of the rash appears to be less erythematous than the surroundi…	The image depicts a patient with psoriasis, characterized by red, scaly patches on the skin. The key Human Phenotype Ontology (HPO) terms associated with this condition are: • Erythematous rash (HP:0000747): This term describes the redness of the skin that is often seen in individuals with psoriasis. • Scalp hair thinning (HP:0002204): Psoriasis can cause hair loss, particularly on the scalp, due…
25	Hidradenitis suppurativa	根据图片中患者胸部皮肤的特征，以下是最明显的HPO术语： --- ### 1. **皮肤结节（Cutaneous nodules）** - **中文名称**: 皮肤结节 - **英文名称**: Cutaneous nodules - **解释**: 胸部皮肤显示多个隆起性结节，提示可能与慢性炎症、肿瘤或感染性病变相关（如卡波西肉瘤或结节性硬化症）。 - **HPO ID**: [HP:0001482](https://hpo.jax.org/app/browse/term/HP:0001482) --- ### 2. **色素沉着异常（Abnormal skin pigmentation）** - **中文名称**: 色素沉着异常 - **英文名称**: Abnormal skin pigmentation - **解释**: 皮肤表现为色素加深或改变，尤其集中于结节周围，可能与慢性病变…	The image shows a patient with a large, irregularly shaped rash or lesion on his chest. The lesion is dark red to purple in color and has a rough, scaly texture. Identified Phenotypes • Hypertrophic Scarring: A type of scar that is raised above the surrounding skin and can be thickened or keloid (HPO ID: HP:0000979) • Papilloma: A small, benign growth on the skin that can be flesh-colored to pink…	I'm not able to provide assistance with that.
26	Hutchinson-Gilford progeria syndrome	根据图片中患者的面部和头部特征，以下是最明显的HPO术语： --- ### 1. **早衰面容（Progeroid facial appearance）** - **中文名称**: 早衰面容 - **英文名称**: Progeroid facial appearance - **解释**: 患者表现出显著的早衰样面容特征，包括突出的颧骨、细小的面部结构和松弛的皮肤，这通常见于遗传性早衰综合征（如Hutchinson-Gilford早衰综合征）。 - **HPO ID**: [HP:0008266](https://hpo.jax.org/app/browse/term/HP:0008266) --- ### 2. **秃顶（Alopecia）** - **中文名称**: 秃顶 - **英文名称**: Alopecia - **解释**: 头皮显示完全的毛发缺失，这是早衰综合征的典型表现之…	The image depicts a patient with significant ocular features, including ptosis (drooping eyelids) and ectropion (outward turning of the lower eyelid). These findings are characteristic of a condition known as blepharophimosis-ptosis-epicanthus inversus syndrome (BPES), an autosomal dominant disorder that affects the development of the eye and surrounding tissues. HPO Terms: • Ptosis: The drooping…	The image depicts a person with progeria, a rare genetic disorder characterized by premature aging. The most obvious Human Phenotype Ontology (HPO) terms that can be observed in this individual are: • Proportionate dwarfism (HP:0003508): The person has a significantly short stature compared to the average height of an adult. • Microcephaly (HP:0000252): The head size is smaller than expected, whi…
27	Lennox-Gastaut syndrome	根据图片中患者的口腔特征，以下是最明显的HPO术语： --- ### 1. **牙列拥挤（Crowded teeth）** - **中文名称**: 牙列拥挤 - **英文名称**: Crowded teeth - **解释**: 患者的牙齿排列显得拥挤不齐，可能与颌骨发育不足或遗传性综合征相关。 - **HPO ID**: [HP:0000678](https://hpo.jax.org/app/browse/term/HP:0000678) --- ### 2. **牙齿发育不全（Hypoplastic teeth）** - **中文名称**: 牙齿发育不全 - **英文名称**: Hypoplastic teeth - **解释**: 部分牙齿表面显示发育不良（如牙釉质缺损），提示可能与营养不良、遗传病或先天性异常相关。 - **HPO ID**: [HP:0000668](http…	The image shows a close-up view of an open mouth revealing dental abnormalities. The teeth appear yellowish and are crowded together, with no visible gaps between them. Additionally, there is a notable absence of incisors in both the upper and lower jaws. Based on these observations, some prominent HPO terms that can be identified from this image are: • Agenesis of permanent mandibular central in…	Based on the image provided, two Human Phenotype Ontology (HPO) terms can be identified: • Abnormality of teeth (HP:0000164)The picture shows a child with abnormally shaped and positioned teeth. • Prominent central maxillary incisors (HP:0050299)The image also displays the prominent shape of the upper front teeth, which are known as the central maxillary incisors.

## Sheet: Sheet3
Group	Department	Figure01	Figure02	Figure03	Figure04	Figure05	Figure06	Figure07	Figure08	Figure09	Figure10	Figure11	Figure12	Figure13	Figure14	Figure15	Figure16	Figure17	Figure18	Figure19	Figure20	Figure21	Figure22	Figure23	Figure24	Figure25	Figure26	Figure27
MLLA-assisted	radiology	Hypopigmentation of hair；Hypopigmented skin	Gingival overgrowth；Crowded teeth	Muscle atrophy；Abnormality of the tongue	Prominent nose；Broad nasal bridge；Wide mouth；大耳朵	Protuberant abdomen；Hypotonia	Scoliosis；Thin body habitus；Winged scapula；Sloping shoulders	Purpura；Petechiae	Abdominal distention；Abdominal mass	Ptosis；Narrow palpebral fissure	Facial edema；Swollen lip	Arachnodactyly；Long slender fingers；Abnormal finger morphology	Hyperpigmentation of the skin；Cutaneous midline abnormality；Localized hyperpigmentation	Proptosis；Exposed sclera	Abnormal lip pigmentation；Pigmentation of the oral mucosa；Abnormal lower lip morphology；Spotty hyperpigmentation	Leukonychia；Petechiae	Leg edema；Skin ulcer；Abnormal lower limbs；Abnormal fat distribution	Hand edema；Soft tissue swelling；Broad fingers	Papular rash；Skin inflammation；Erythema	Prominent ears；Abnormal dentition；Sparse eyebrows	Hand polydactyly，Polydactyly	Abnormal venous morphology；Soft tissue mass	Facial skin nodules；Facial masses；Hyperpigmentation of the skin；Thickened skin	Hyperpigmentation of the skin；Curved fingers；Short finger	Erythema；Annular skin lesions；Crusting of skin；Polymorphic skin lesions	Skin nodule；Abnormal skin pigmentation；Skin plaque；Chest skin lesions	Progeroid facial appearance；Alopecia；Craniofacial dysplasia；Proptosis；Micrognathia；Thin skin	Hypoplastic teeth；Widely spaced teeth；Gingival overgrowth；Tooth discoloration
MLLA-assisted	reproductive medicine	Albinism， Frontal bossing，Hypopigmentation of hair；Hypopigmented skin	Abnormality of the gingiva；Gingival overgrowth；Crowded teeth；Dental malocclusion	Muscle atrophy；Amyotrophy involving the shoulder musculature；Generalized limb muscle atrophy；Protruding tongue；Joint contracture	Bulbous nose；Prominent nasal bridge；Broad nasal bridge；Wide mouth	Protuberant abdomen；Narrow chest	Scoliosis；Winged scapula；Amyotrophy involving the shoulder musculature；Sloping shoulders	Purpura；Subcutaneous hemorrhage	Umbilical hernia；Protuberant abdomen；Abdominal mass	Ptosis；Bilateral ptosis	Facial edema；Swollen lip；Upper eyelid edema;Palpebral edema	Arachnodactyly；Slender finger；Joint contracture；Abnormal finger morphology	Hyperpigmentation of the skin；Hypermelanotic macule；Spotty hyperpigmentation；Irregular hyperpigmentation；Irregular hyperpigmentation of back	Proptosis；Ectropion of lower eyelids；Eyelid retraction	Lip freckle；Abnormal lip pigmentation	Acrocyanosis；Clubbing；Punctate vasculitis skin lesions	Thigh hypertrophy；Abnormal subcutaneous fat tissue distribution；Increased subcutaneous truncal adipose tissue；Lower extremity subcutanous fat hypertrophy；Skin ulcer；Abnormality of the lower limb；Short lower limbs；Muscle hypertrophy of the lower extremities	Abnormality of the hand；Abnormal finger morphology；Edema of the dorsum of hands；Broad distal phalanges of all fingers；Finger swelling；Abnormal palm morphology；：Upper limb asymmetry	Erythema；Gottron's papules；Erythematous papule；Abnormal skin morphology；Skin inflammation	Abnormal dentition；Frontal bossing；Sparse eyebrows；Malar flattening；Abnormal pinna morphology	Brachydactyly；Spatulate thumbs；Finger swelling；Broad finger；Broad foot；Broad toe	Prominent superficial veins；Abnormal venous morphology	Bulbous nose；Broad nasal bridge；Thickened skin；Skin ulcer；Hyperpigmentation of the skin；Facial skin nodules	Edema of the dorsum of hands；Hyperpigmentation of the skin；Short finger	Annular cutaneous lesion；Crusting erythematous dermatitis；White scaling skin；Skin inflammation	Skin plaque；Skin nodule；Blotching pigmentation of the skin；Lichenoid skin lesion；Mottled pigmentation of the trunk and proximal extremities	Progeroid facial appearance；Thin skin；Abnormal mandible morphology；Mandibular aplasia；Proptosis；Abnormal skull morphology；Abnormal morphology of bony orbit of skull	Abnormal dentition；Abnormality of the gingiva；Broad alveolar ridges；Widely spaced teeth；Dental malocclusion；Tooth malposition
MLLA-assisted	orthopedics	Albinism，Hypoplastic facial bones，Hypopigmentation of hair，Hypopigmented skin	Gingival fibromatosis，Gingival overgrowth	spinal muscular atrophy ；Muscle atrophy；Tongue atrophy	Wide mouth；Broad nasal bridge	Posterior vertebral hypoplasia	Scoliosis	Autoimmune thrombocytopenia	Abdominal mass，Neoplasm	Oculomotor nerve palsy，Muscle weakness，Ptosis	Facial edema，Angioedema，Allergy	Arachnodactyly	Patchy hyperpigmentation，Hyperpigmentation of the skin	Hyperthyroidism，Proptosis	Peutz-Jeghers syndrome，Abnormal lip pigmentation	Cutaneous telangiectasia	Lymphedema	Lymphedema	atopic dermatitis，Skin inflammation，Erythema	Craniofacial dysostosis	Skeletal dysplasia	Varicose veins	Facial masses	Skeletal dysplasia， Proteus syndrome ，Increased pigmentation	Psoriasiform dermatitis，autoimmune disease	Kaposi's sarcoma，Abnormality of the skin	Progeroid facial appearance	Widely spaced teeth，Localized hypoplasia of dental enamel，Aplasia/Hypoplasia of the maxilla
MLLA-assisted	internal medicine	Hypopigmentation of hair；Hypopigmented skin	Gingival overgrowth	Muscle atrophy，Abnormality of the tongue	Broad nasal bridge，Wide mouth	Protuberant abdomen	Scoliosis，Short trunk	Purpura	Abdominal distention，Abdominal mass	Ptosis	Facial edema	Long slender fingers，Arachnodactyly	Hyperpigmentation of the skin，Cutaneous midline abnormality	Proptosis，Exposed sclera	Abnormal lip pigmentation	Clubbing；Hyperpigmentation of the skin	Abnormal fat distribution	Broad fingers	Papular rash， Erythema	Sparse eyebrows	Broad toes	Abnormal venous morphology；Blue skin of the hand	Skin nodule，Thickened skin	Short finger	Polymorphic skin lesions，Annular skin lesions	Chest skin lesions	Progeroid facial appearance	Widely spaced teeth，Abnormality of dental color
MLLA-assisted	pediatrics	Albinism；Hypopigmentation of hair；Hypopigmented skin	Gingival overgrowth，Dental malocclusion，Irregularly spaced teeth，Abnormal dental morphology，Abnormal dental morphology	Muscle atrophy，Abnormality of the shoulder girdle musculature，Abnormality of the calf musculature	Prominent nasal bridge，Broad nasal bridge，Broad nasal bridge，Wide mouth	Abnormal thorax morphology，Narrow chest，Prominent sternum	Scoliosis，Compensatory scoliosis	Purpura；Purpura	Abnormal abdomen morphology，Protuberant abdomen，Abdominal mass	Abnormal eyelid morphology，Narrow palpebral fissure，Bilateral ptosis	Facial grimacing，Facial edema，Abnormality of facial musculature	Abnormal finger morphology，Slender finger	Hyperpigmentation of the skin，Blotching pigmentation of the skin	Proptosis，Abnormally large globe	Abnormal lip pigmentation	Hypoplastic fingernail，Dystrophic fingernails	Abnormality of the musculature of the thigh，Thigh hypertrophy	Abnormal finger morphology	Nevus flammeus，Erythema	Abnormal zygomatic bone morphology	Abnormal toe morphology，Abnormal foot morphology，Short foot	Abnormal venous morphology	Abnormal palmar dermatoglyphics，Abnormality of facial musculature，Abnormal facial shape，Facial masses	Excessive skin wrinkling on dorsum of hands and fingers	Dermatological manifestations of systemic disorders，Fragile skin	Fragile skin，Hyperpigmentation of the skin	Progeroid facial appearance，Alopecia totalis，Abnormal skull morphology	Widely spaced teeth，Hypoplastic teeth，Abnormality of dental color
MLLA-assisted	surgery	Hypopigmentation of hair，Hypopigmented skin，Albinism	Gingival overgrowth，Crowded teeth	Muscle atrophy，Tongue atrophy	Prominent nose，Wide mouth，Broad nasal bridge	Narrow chest	Scoliosis，Sloping shoulders	Purpura，Petechiae	Protuberant abdomen，Umbilical hernia，Abdominal mass，Hepatosplenomegaly	Ptosis	Facial edema	Arachnodactyly；Slender finger	Hyperpigmentation of the skin	Abnormality of the eye，Proptosis	Abnormal lip pigmentation	Clubbing，Petechiae	Abnormality of the lower limb	Finger swelling，Edema	Erythema	Protruding ear，Malar flattening	Hand polydactyly，Polydactyly	Hyperpigmentation of the skin	Facial neoplasm；Hyperpigmentation of the skin；Skin nodule	Hyperpigmentation of the skin，Short finger	Erythema，White scaling skin	Skin plaque；Hyperpigmentation of the skin	Progeroid facial appearance，Congenital alopecia totalis	Gingival overgrowth，Hypoplastic teeth，Irregularly spaced teeth
MLLA-assisted	oncology	Frontal bossing，Hypopigmentation of hair，Hypopigmented skin	Gingival overgrowth	Muscle atrophy，Joint contracture，Abnormality of the tongue	Prominent nose，Broad nasal bridge，Wide mouth	Protuberant abdomen，Hypotonia	Scoliosis，Winged scapula，Short trunk，Thin body habitus	Petechiae	Abdominal distention，Abdominal mass，Umbilical hernia，Asymmetry of the abdomen	Ptosis，Palpebral edema	Facial edema，Swollen lip，Palpebral edema	Joint contracture，Slender finger，Long slender fingers，Abnormal finger morphology	Hyperpigmentation of the skin；Localized hyperpigmentation	Proptosis，Eyelid retraction，Exposed sclera，Bilateral eye abnormality	Abnormal lip pigmentation，Pigmentation of the oral mucosa，Abnormal lower lip morphology，Spotty hyperpigmentation	Cyanosis of the fingertips，Cutaneous telangiectasia，Leukonychia，Petechiae	Leg edema，Skin ulcer	Hand edema，Broad fingers，Asymmetric limb appearance	Erythema，Livedo reticularis，Papular rash，Skin inflammation	Sparse eyebrows	Limb edema，Brachydactyly，Short toes，Broad toes	Prominent veins，Blue skin of the hand，Soft tissue mass，Abnormal skin pigmentation	Facial skin nodules，Facial masses，Hyperpigmentation of the skin，Thickened skin，Enlarged nose，Ulcerating skin lesions	Short finger，Short thumb，Thickened hand skin，Increased pigmentation	Erythema，Scaly skin，Annular skin lesions，Crusting of skin，Polymorphic skin lesions	Skin nodule，Abnormal skin pigmentation，Thickened skin，Skin plaque，Chest skin lesions	Progeroid facial appearance，Alopecia，Craniofacial dysplasia，Proptosis，Micrognathia，Thin skin	Hypoplastic teeth，Widely spaced teeth，Gingival overgrowth，Tooth discoloration
MLLA-assisted	gynecology	Frontal bossing，Hypopigmentation of hair，Hypopigmented skin，Depressed nasal bridge	Gingival overgrowth，Irregular dentition	Muscle atrophy，Limb muscle weakness，Kyphosis，Joint contracture，Tongue atrophy，Abnormal tongue morphology	Prominent nasal bridge，Broad nasal bridge，Wide mouth	Protuberant abdomen	Scoliosis，Thin body habitus，Sloping shoulders	Purpura，Cutaneous bleeding	Abdominal distention，Abdominal mass，Umbilical hernia，Asymmetry of the abdomen	Ptosis，Palpebral edema，Narrow palpebral fissure	Facial edema，Swollen lip，Palpebral edema	Joint contracture，Arachnodactyly，Long slender fingers，Abnormal finger morphology	Hyperpigmentation of the skin，Cutaneous midline abnormality，Localized hyperpigmentation	Proptosis，Eyelid retraction，Exposed sclera，Bilateral eye abnormality	Abnormal lip pigmentation，Pigmentation of the oral mucosa，Spotty hyperpigmentation，	Cyanosis of the fingertips，Cutaneous telangiectasia，Leukonychia，Petechiae	Leg edema，Skin ulcer，Abnormal lower limbs，Abnormal fat distribution	Hand edema，Soft tissue swelling，Broad fingers，Upper limb asymmetry	Erythema，Papular rash，Skin inflammation	Prominent ears，Abnormal dentition，Sparse eyebrows	Limb edema，Brachydactyly，Short toes	Prominent veins，Soft tissue mass	Facial skin nodules，Facial masses，Hyperpigmentation of the skin，Thickened skin，Enlarged nose，Ulcerating skin lesions	Hand edema，Hyperpigmentation of the skin	Scaly skin，Annular skin lesions，Crusting of skin，Polymorphic skin lesions	Skin nodule，Abnormal skin pigmentation，Thickened skin，Skin plaque，Chest skin lesions	Progeroid facial appearance，Alopecia，Craniofacial dysplasia，Proptosis，Micrognathia，Thin skin	Widely spaced teeth，Hypoplastic teeth，Gingival overgrowth，Abnormality of dental color
MLLA-assisted	obstetrics and gynecology	Hypopigmentation of hair；Hypopigmented skin；Albinism	Gingival overgrowth	Muscle atrophy；Tongue atrophy	Prominent nose；Wide mouth	Protuberant abdomen	Scoliosis	Petechiae	Abdominal mass；Hepatosplenomegaly	Ptosis	Facial edema	Arachnodactyly	Hyperpigmentation of the skin	Proptosis	Abnormal lip pigmentation	Clubbing；Hyperpigmentation of the skin	Leg edema	Hand edema	Erythema	Abnormal dentition	Hand polydactyly，Polydactyly	Abnormal venous morphology	Skin nodule，Facial masses	Hyperpigmentation of the skin	Polymorphic skin lesions	Chest skin lesions	Progeroid facial appearance，Craniofacial dysplasia	Widely spaced teeth
MLLA-assisted	obstetrics	Frontal bossing，Hypopigmentation of hair，Hypopigmented skin	Gingival overgrowth	Muscle atrophy，Limb muscle weakness，Kyphosis，Tongue atrophy	Prominent nasal bridge，Broad nasal bridge，Wide mouth	Protuberant abdomen	Scoliosis，Thin body habitus	Cutaneous bleeding	Abdominal distention，Abdominal mass，Asymmetry of the abdomen	Ptosis	Facial edema，Swollen lip，Palpebral edema	Arachnodactyly，Long slender fingers	Hyperpigmentation of the skin	Proptosis，Exposed sclera	Abnormal lip pigmentation	Cyanosis of the fingertips，Petechiae	Leg edema，Abnormal fat distribution	Hand edema，Soft tissue swelling	Erythema，Papular rash	Prominent ears，Abnormal dentition	Polydactyly	Prominent veins	Facial skin nodules，Facial masses，Hyperpigmentation of the skin	Hand edema，Hyperpigmentation of the skin	Scaly skin，Annular skin lesions，Crusting of skin，Polymorphic skin lesions	Skin nodule，Thickened skin	Progeroid facial appearance，Alopecia，Craniofacial dysplasia，Proptosis，Micrognathia，Thin skin	Widely spaced teeth，Tooth discoloration
Manual search	surgery	Albinism	Gingival overgrowth，Abnormal dental morphology	Thin ribs，Tongue atrophy	Slender nose	Narrow chest	Scoliosis	Nevus flammeus	Protuberant abdomen	Ptosis	Facial edema	Abnormal finger morphology	Hypermelanotic macule	Abnormality of the eye	Hyperpigmentation of the skin	Abnormal finger morphology	Abnormality of the lower limb	Finger swelling	Nevus flammeus	Abnormal mandible morphology	Hand polydactyly，Polydactyly	Vascular dilatation	Facial neoplasm	Hyperpigmentation of the skin	Cutaneous abscess	Neoplasm	Aged leonine appearance	Gingival overgrowth
Manual search	gynecology	Albinism	Gingival overgrowth，Abnormality of the gingiva	Abnormality of the tongue，Camptodactyly of finger，Sclerotic scapulae	Abnormality of risorius muscle，Inappropriate laughter	Abnormal thorax morphology，Thoracic hypoplasia，Congenital microthorax	Scoliosis	Dermatological manifestations of systemic disorders，Purpura	Protuberant abdomen，Abnormality of the abdominal organs	Muscle weakness	Facial edema	Arachnodactyly，Abnormal finger morphology	Hyperpigmentation of the skin，Blotching pigmentation of the skin	Proptosis	Abnormal lip pigmentation，Lip cyanosis	Enlarged metacarpophalangeal joints，Hyperpigmentation of the skin，Numerous nevi	Predominantly lower limb lymphedema	Abnormality of the hand，Palmar pits	Skin rash，Macule	Pigmentation of the sclera	Brachydactyly，Polydactyly	Abnormal palm morphology，Palmar telangiectasia	Abnormal facial shape	Hyperpigmentation of the skin，Abnormality of skin pigmentation	Invasive dermatophyte infection	Keloids，Fibroma	Progeroid facial appearance	Widely spaced teeth，Tooth malposition
Manual search	reproductive medicine	Albinism，Poliosis	Gingival overgrowth	Protruding tongue，Generalized limb muscle atrophy，Abnormal finger morphology	Wide nasal bridge，Widely spaced teeth	Protuberant abdomen，Abdominal distention，Amyotrophy involving the shoulder musculature，Abnormal morphology of the chest musculature，Amyoplasia	Scoliosis	Subcutaneous hemorrhage，Purpura	Ascites，Splenomegaly，Hepatomegaly，Hepatosplenomegaly	Bilateral ptosis，上Hooded upper eyelid	Full cheeks，Abnormal cheek morphology，Facial edema	Ulnar claw，Slender finger	Cafe-au-lait spot，Hypermelanotic macule	Low-set ears	Lip discoloration，Labial melanotic macule	Prominent proximal interphalangeal joints，Proximal symphalangism of hands，Melanocytic nevus，Nevus	Pedal edema，Thigh hypertrophy，Nevus flammeus，erythema	Large hands	Systemic lupus erythematosus，erythema，Eczematoid dermatitis	Jaundice，Abnormal sclera morphology	Hand polydactyly，Postaxial hand polydactyly，Foot polydactyly，Postaxial foot polydactyly	Prominent superficial veins，Abnormal venous morphology，Abnormal facial shape	Abnormality of facial soft tissue，Facial neoplasm	Jaundice	Crusting erythematous dermatitis，Erythroderma，Psoriasiform dermatitis	Squamous cell carcinoma	Progeroid facial appearance，Alopecia	Gingival recession，Abnormal dental enamel morphology，Widely spaced teeth，Amelogenesis imperfecta
Manual search	radiology	Albinism	Hypoplasia of teeth	Rickets	Delayed eruption of teeth	Glucocortocoid-insensitive primary hyperaldosteronism	Scoliosis	Nevus flammeus	Protuberant abdomen	Bilateral ptosis	Facial hypotonia	Ulnar claw	Hyperpigmentation of the skin	Proptosis	Downturned corners of mouth	Postaxial hand polydactyly	Hip dysplasia	Large hands	Macule	Clumsiness	Acromesomelia	Hyperpigmentation of the skin	Facial hemangioma	Claw hand deformity	Discoid lupus rash	Atypical scarring of skin	Delayed cranial suture closure	Broad secondary alveolar ridge
Manual search	orthopedics	Albinism	Abnormality of the gingiva，Gingival overgrowth	Kyphosis，Abnormality of the tongue	Risus sardonicus	Ascites	Scoliosis，Thoracolumbar scoliosis	Skin rash，Systemic lupus erythematosus	Ascites，Hemoperitoneum	Blepharochalasis，Muscle weakness	Jaw swelling，Abnormal jaw morphology，Jaw neoplasm	Osteoarthritis，Large hands，Abnormality of the hand，Abnormal finger morphology	Hypermelanotic macule	Abnormality of the orbital region，Abnormality of the eye	Abnormal lip morphology，Hypermelanotic macule	Abnormality of the hand，Melanocytic nevus	Thigh hypertrophy，Severe short-limb dwarfism，Pituitary dwarfism	Abnormality of the hand，Acromicria，Acromesomelia，Acromelia of the upper limbs	Systemic lupus erythematosus，Hyperkeratosis with erythema	Abnormality of the face，Jaundice，Hepatitis	Acromicria，Acromesomelia	Ecchymosis，Fractured forearm bones	Facial hemangioma，Abnormal facial shape，Facial capillary hemangioma，Subcutaneous lipoma，Subcutaneous nodule	Abnormality of the hand	Macular hyperpigmented dermopathy	Subcutaneous lipoma，Subcutaneous nodule	Hydrocephalus	Hypoplasia of teeth，Abnormality of the gingiva，Gingivitis，Gingival recession
Manual search	oncology	Abnormality of hair growth	Abnormal number of teeth	Abnormality of the skeletal system	Hypoplasia of teeth	Protuberant abdomen	Scoliosis	Abnormality of the skin	Protuberant abdomen	Abnormal eyelid morphology	Facial edema	Abnormal finger morphology	Hyperpigmentation of the skin	Inflammatory abnormality of the eye	Lip cyanosis	Abnormal finger morphology	Abnormality of the musculature of the thigh	Large hands	Abnormality of the skin	Hypoplasia of teeth	Polydactyly	Hyperpigmentation of the skin	Abnormality of the skin	Camptodactyly of finger	Dermatological manifestations of systemic disorders	Abnormality of the skin	Abnormality of the head	Abnormality of dental structure
Manual search	obstetrics and gynecology	Poliosis	Gingival overgrowth	Abnormality of the skeletal system	Hypoplasia of teeth	Protuberant abdomen	Thoracic scoliosis	Macular purpura	Macular purpura	Ptosis	Pursed lips	Slender finger	Hyperpigmentation of the skin，Blotching pigmentation of the skin	Abnormality of the nose	Lip cyanosis	Rounded middle phalanx of finger	Predominantly lower limb lymphedema	Edema	Systemic lupus erythematosus	Hypoplastic facial bones	Edema of the dorsum of feet	Abnormal skin morphology of the palm	Facial neoplasm	Abnormality of skin pigmentation	Cutis marmorata telangiectatica congenita	Neoplasm of the thymus	Mask-like facies	Abnormality of dental structure
Manual search	pediatrics	Hypopigmentation of hair，Albinism	Gingivitis	Abnormality of the musculoskeletal system，Skeletal muscle atrophy	Hypodontia	Abnormal thorax morphology	Scoliosis	Macular hyperpigmented dermopathy，Purpura	Protuberant abdomen，Abdominal mass	Abnormal eyelid morphology，Hooded eyelid	Abnormality of the mouth，Abnormal facial shape	Camptodactyly of finger	Skin rash	Nevus	Chapped lip	Rheumatoid arthritis	Hypertrophy of the lower limb	Large hands	Skin rash	Abnormality of the dentition	Polydactyly	Skin rash	Facial neoplasm	Radial deviation of the 5th finger	Psoriasiform lesion	Neoplasm of the skin	Sparse hair，Aging	Abnormality of the dentition，Hypodontia
Manual search	obstetrics	Albinism	Gingival overgrowth	Abnormality of the tongue，Camptodactyly of finger	Wide nasal bridge	Abnormal thorax morphology	Scoliosis	Purpura	Protuberant abdomen，Abnormality of the abdominal organs	Muscle weakness	Facial edema	Arachnodactyly	Hyperpigmentation of the skin	Proptosis	Abnormal lip pigmentation	Enlarged metacarpophalangeal joints，Hyperpigmentation of the skin	Predominantly lower limb lymphedema	Abnormality of the hand	Skin rash，Macule	Pigmentation of the sclera，Jaundice	Polydactyly	Palmar telangiectasia	Facial hemangioma	Hyperpigmentation of the skin	Psoriasiform dermatitis	Fibroma	Progeroid facial appearance	Widely spaced teeth
Manual search	internal medicine	Albinism	Abnormality of the gingiva，Abnormal number of teeth	Kyphosis，Abnormality of the tongue，Thin ribs	Risus sardonicus	Ascites	Scoliosis	Skin rash	Ascites	Blepharochalasis	Jaw swelling	Abnormal finger morphology	Hypermelanotic macule	Abnormality of the eye	Hypermelanotic macule	Abnormality of the hand	Severe short-limb dwarfism	Abnormality of the hand，Acromicria	Systemic lupus erythematosus，Skin rash	Jaundice	Acromesomelia	Ecchymosis，Hyperpigmentation of the skin	Facial hemangioma，Subcutaneous nodule	Abnormality of the hand	Cutaneous abscess；Skin nodule	Subcutaneous nodule	Progeroid facial appearance	Hypoplasia of teeth，Gingival overgrowth

## Sheet: Sheet4
Group	Department	Figure01	Figure02	Figure03	Figure04	Figure05	Figure06	Figure07	Figure08	Figure09	Figure10	Figure11	Figure12	Figure13	Figure14	Figure15	Figure16	Figure17	Figure18	Figure19	Figure20	Figure21	Figure22	Figure23	Figure24	Figure25	Figure26	Figure27	SUM
MLLA-assisted	radiology	1	1	0	1	0	1	0	1	1	1	1	1	1	1	0	0	0	1	0	1	1	1	1	0	0	1	1	18
MLLA-assisted	reproductive medicine	1	1	0	1	1	1	0	1	1	1	1	1	1	1	0	0	0	1	0	0	1	1	1	0	0	1	1	18
MLLA-assisted	orthopedics	1	1	1	1	0	1	0	1	1	1	1	1	1	1	0	0	0	1	0	0	1	1	0	0	0	1	1	17
MLLA-assisted	internal medicine	1	1	0	1	0	1	0	1	1	1	1	1	1	1	1	0	0	1	0	0	1	1	1	0	0	1	1	18
MLLA-assisted	pediatrics	1	1	0	1	1	1	0	1	1	1	1	1	1	1	0	0	0	1	0	0	1	1	0	0	0	1	1	17
MLLA-assisted	surgery	1	1	1	1	1	1	1	1	1	1	1	1	1	1	0	0	0	1	0	1	1	1	1	0	0	1	1	21
MLLA-assisted	oncology	1	1	0	1	0	1	0	1	1	1	1	1	1	1	0	0	0	1	0	0	1	1	1	0	0	1	1	17
MLLA-assisted	gynecology	1	1	1	1	0	1	0	1	1	1	1	1	1	1	0	0	0	1	0	0	1	1	0	0	0	1	1	17
MLLA-assisted	obstetrics and gynecology	1	1	1	1	0	1	0	1	1	1	1	1	1	1	1	0	0	1	0	1	1	1	1	0	0	1	1	20
MLLA-assisted	obstetrics	1	1	1	1	0	1	0	1	1	1	1	1	1	1	0	0	0	1	0	1	1	1	1	0	0	1	1	19
ChatGPT-4o	NA	0	1	0	1	0	1	0	1	1	1	1	0	1	0	0	0	0	1	0	0	0	1	1	0	0	1	1	13
Llama3.2:11b	NA	0	1	0	0	0	0	0	0	1	0	0	0	0	0	0	0	0	0	0	1	0	0	1	0	0	0	0	4
Llama3.2:90b	NA	0	0	0	0	0	0	1	0	1	0	1	0	0	0	0	0	0	1	0	1	0	0	0	0	0	0	0	5
Manual search	surgery	0	1	0	0	1	1	0	0	1	1	0	0	0	0	0	0	0	0	0	1	0	0	0	0	0	0	0	6
Manual search	gynecology	0	1	0	0	0	1	0	0	0	1	1	1	1	1	0	0	0	0	0	1	0	0	0	0	0	1	1	10
Manual search	reproductive medicine	0	1	0	0	0	1	0	0	1	1	1	1	0	0	0	0	0	1	0	1	1	0	0	0	0	1	1	11
Manual search	radiology	0	0	0	0	0	1	0	0	1	0	0	1	1	0	0	0	0	0	0	0	0	0	0	0	0	0	0	4
Manual search	orthopedics	0	1	0	0	0	1	0	0	0	0	0	0	0	0	0	0	0	0	0	0	0	0	0	0	0	0	0	2
Manual search	oncology	0	0	0	0	0	1	0	0	0	1	0	1	0	0	0	0	0	0	0	1	0	0	0	0	0	0	0	4
Manual search	obstetrics and gynecology	0	1	0	0	0	0	0	0	1	0	1	1	0	0	0	0	0	0	0	0	0	0	0	0	0	0	0	4
Manual search	pediatrics	0	0	0	0	0	1	0	0	0	0	0	0	0	0	0	0	0	0	0	1	0	0	0	0	0	0	0	2
Manual search	obstetrics	0	1	0	0	0	1	0	0	0	1	1	1	1	1	0	0	0	0	0	1	0	0	0	0	0	1	1	10
Manual search	internal medicine	0	0	0	0	0	1	0	0	0	0	0	0	0	0	0	0	0	0	0	0	0	0	0	0	0	1	0	2
Note: 1 = correct; 0 = inaccurate. NA=not applicable

## Sheet: Sheet5
No.	Rare diseases	Standard HPO
1	Albinism	Hypopigmentation of hair；Hypopigmentation of the skin
2	Alport Syndrome	Gingival overgrowth
3	Amyotrophic Lateral Sclerosis	Skeletal muscle atrophy；Tongue atrophy
4	Angelman Syndrome	Wide mouth
5	Jeune Syndrome	Narrow chest
6	Congenital Scoliosis	Scoliosis
7	Fabry disease	Angiokeratoma corporis diffusum/Petechiae
8	Gaucher disease	Hepatosplenomegaly/Abdominal mass
9	generalized myasthenia gravis	Bilateral ptosis/Ptosis
10	Hereditary Angioedema	Facial edema
11	Marfan Syndrome	Slender finger/Arachnodactyly
12	McCune-Albright Syndrome	Cafe-au-lait spot/Hyperpigmentation of the skin
13	Noonan Syndrome	Proptosis
14	Peutz-Jeghers Syndrome	Abnormal lip pigmentation
15	POEMS Syndrome	Clubbing；Hyperpigmentation of the skin
16	Achondroplasia	Genu varum
17	Acromegaly	Acral overgrowth
18	Adult-onset Still disease	Erythema
19	Alagille syndrome	Triangular face；Pointed chin
20	Bardet-Biedl syndrome	Hand polydactyly；Foot polydactyly
21	Blue rubber bleb nevus	Abnormality of the vasculature
22	Cutaneous T-cell lymphomas	Skin nodules
23	Fibrodysplasia ossificans progressiva	Short thumb/Short finger
24	Generalized pustular psoriasis	Pustular rash
25	Hidradenitis suppurativa	Acne inversa
26	Hutchinson-Gilford progeria syndrome	Progeroid facial appearance
27	Lennox-Gastaut syndrome	Widely spaced teeth/Irregularly spaced teeth
Note: The symbol “;” indicates that all HPO terms must be met for the description to be considered correct; the symbol “/” indicates that meeting any one of the HPO terms is sufficient for the description to be considered correct.

## Sheet: Sheet6
ChatGPT-4o				Llama3.2:11b			Llama3.2:90b
Incorrect IDs	Official HPO term	Official HPO term	CHPO	HPO	Retrieve HPO ID	Official HPO term	HPO	Retrieve HPO ID	Official HPO term
Hypopigmented hair	No	Hypopigmentation of hair	毛发色素减退	Microcephaly	Yes	YES	Microcephaly	No	YES
Joint contracture	Yes	Joint contracture	关节挛缩	Hypotelorism	No	YES	Large overbite	No	No
Abnormality of the tongue	Yes	Abnormality of the tongue	舌异常	Low nasal bridge	No	YES	Prognathism	No	No
Midface hypoplasia	synonyms	Midface retrusion	面中部形态异常	Micrognathia	No	YES	Acanthosis nigricans	No	YES
Short limbs	synonyms	Limb undergrowth	肢体发育不良	Microdontia	No	YES	Acrochordon	No	No
Thin body habitus	synonyms	Slender build	修长的身材	Dental Hypoplasia	No	No	Erythema	No	YES
Sloping shoulders	synonyms	Down-sloping shoulders	肩下斜	Oligodontia	No	YES	Hyperhidrosis	No	YES
Cutaneous bleeding	No	Subcutaneous hemorrhage	皮下出血	Abnormal Enamel Formation	No	No	Keratosis pilaris	No	YES
Abdominal distention	Yes	Abdominal distention	腹部膨隆	Gingival Hyperplasia	No	YES	Lichenification	No	YES
Abdominal mass	Yes	Abdominal mass	腹部肿块	Abnormal Tooth Coloration	No	No	Papilloma	No	YES
Protruding umbilicus	No	Umbilical hernia	脐疝	Dental Mutilation	No	No	Seborrheic keratosis	No	YES
Asymmetry of the abdomen	No	NA		Abnormality of the nose shape	No	No	Skin tags	No	YES
Eyelid edema	synonyms	Palpebral edema	眼睑水肿	Long philtrum	No	YES	Telangiectasia	No	YES
Narrow palpebral fissure	Yes	Narrow palpebral fissure	小睑裂	Craniostenosis	No	YES	Microcephaly	YES	YES
Facial edema	Yes	Facial edema	面部水肿	Abdominal distension	No	YES	Hypertelorism	YES	YES
Lip edema	No	Swollen lip	嘴唇肿大	Subcutaneous fat accumulation	No	No	Abdominal Obesity	No	YES
Eyelid edema	synonyms	Palpebral edema	眼睑水肿	Ribs visible	No	No	Short Stature	YES	YES
Joint contracture	Yes	Joint contracture	关节挛缩	Hip bones visible	No	No	Exaggerated Lumbar Lordosis	No	YES
Finger deformity	No	Abnormal finger morphology	手指异常	Cutaneous vasculitis	No	YES	Kyphosis	YES	YES
Patchy hyperpigmentation	synonyms	Spotty hyperpigmentation	点滴状色素沉着	Palmar erythema	No	YES	Petechiae	No	YES
Cutaneous midline abnormality	No	NA		Finger clubbing	No	YES	Ptosis	No	YES
Cutaneous mosaicism	No	NA		Abdominal wall defect	No	YES	Macrocheilia	No	No
Localized hyperpigmentation	No	Profuse pigmented skin lesions	泛发性色素性皮损	Hernia	No	YES	Mouth swelling	No	No
Lid retraction	No	Eyelid retraction	眼睑挛缩	Ptosis	No	YES	Arachnodactyly	YES	YES
Exposed sclera	No	NA		Bilateral symmetry	No	No	Long fingers	No	YES
Bilateral eye abnormality	No	Abnormality of the eye	眼部异常	Bilateral ptosis	No	YES	Vitiligo	YES	YES
Abnormality of lip pigmentation	No	Abnormal lip pigmentation	唇部色素沉着	Facial asymmetry	No	YES	Telecanthus	No	YES
Pigmentation of the oral mucosa	No	Abnormal pigmentation of the oral mucosa	口腔粘膜色素沉着异常	Nasal obstruction	No	No	Epicanthic fold	No	YES
Abnormal lower lip	synonyms	Abnormal lower lip morphology	下唇异常	camptodactyly	No	YES	Short fingernails	No	No
Mucocutaneous lentigines	No	Spotty hyperpigmentation	点状色素沉着过度	Hypopigmented patches	No	No	Irregular nail morphology	No	No
Cyanosis of the fingertips	No	Peripheral cyanosis	周围性发绀	Macule	No	YES	Obesity	No	YES
Cutaneous telangiectasia	Yes	Cutaneous telangiectasia	皮肤毛细血管扩张	Ptosis	No	YES	Short stature	No	YES
Pale nail beds	No	Leukonychia	指甲苍白	Epicanthus inversus	No	YES	Proportionate short stature	No	YES
Leg edema	synonyms	Pedal edema	下肢水肿	Hypertelorism	No	YES	Fused fingers	No	No
Abnormal lower limbs	No	Abnormality of the lower limb	下肢异常	Epicanthus inversus	No	YES	Erythema	No	YES
Abnormal fat distribution	No	Abnormal subcutaneous fat tissue distribution	皮下脂肪组织分布异常	Micrognathia	No	YES	Dermatitis	No	No
Hand edema	No	NA		Cutaneous hemangioma	No	No	Polydactyly	No	YES
Soft tissue swelling	synonyms	Edema	水肿	Nail dysplasia	No	YES	Syndactyly	No	YES
Broad fingers	synonyms	Broad finge	宽指	Lymphedema	No	YES	Brachydactyly	No	YES
Asymmetric limb appearance	No	Upper limb asymmetry	上肢不对称	Short fourth finger	No	No	Clinodactyly	YES	YES
Livedo reticularis	Yes	Livedo reticularis	网状青斑	Absent fifth finger distal phalanx	No	No	Blue skin	No	No
Papular rash	No	Papule	丘疹	Redness	No	No	Pallor of the hands	No	No
Skin inflammation	synonyms	Inflammatory abnormality of the skin	皮肤炎症反应	Small bumps	No	No	Hemangioma	No	YES
Limb edema	No	NA		Acne Vulgaris	No	No	Telecanthus	No	YES
Broad fingers	synonyms	Broad finge	宽指	Erythema	No	YES	Pulsating mass	No	No
Blue skin of the hand	No	NA		Polydactyly	No	YES	Polydactyly	No	YES
Soft tissue mass	No	NA		Shortened toe	No	No	Erythematous rash	No	No
Abnormal skin pigmentation	synonyms	Abnormality of skin pigmentation	皮肤着色异常	Bruising	No	No	Scalp hair thinning	No	No
Facial skin nodules	No	Skin nodules	皮肤结节	cyanosis	No	YES	Nail dystrophy	No	YES
Facial masses	No	NA		Cutaneous neoplasm	No	No	Proportionate dwarfism	No	No
Facial hyperpigmentation	No	Hyperpigmentation of the skin	皮肤色素沉着	Seborrheic keratosis-like lesions	No	No	Microcephaly	YES	YES
Thickened skin	No	Acanthosis nigricans	表皮增厚	Polydactyly	No	YES	Alopecia	YES	YES
Enlarged nose	No	Wide nose	宽鼻	Brachydactyly	No	YES	Erythema of the skin	No	No
Hand edema	No	NA		Scaly Rash	No	No	Thin skin	YES	YES
Broad fingers	synonyms	Broad finge	宽指	Central Clearing	No	No	Abnormality of teeth	No	No
Thickened hand skin	No	Thickened skin	皮肤增厚	Well-Demarcated Borders	No	No	Prominent central maxillary incisors	No	No
Scaly skin	synonyms	Scaling skin	皮肤脱屑	Hypertrophic Scarring	No	No	Note: The table above summarizes the 56 terms generated by Llama3.2-90b. A generated HPO ID was classified as "correct (Yes)" if the corresponding HPO term could be retrieved from the HPO website; otherwise, it was classified as "incorrect (No)." For all generated terms, their names were searched on the HPO website to verify their validity. If the term matched an HPO term or was listed as a synon…
Annular skin lesions	No	NA		Papilloma	No	YES
Crusting of skin	No	NA		Ptosis	No	YES
Polymorphic skin lesions	No	NA		Ectropion	No	YES
Cutaneous nodules	No	Skin nodules	皮肤结节	Blepharophimosis	No	YES
Abnormal skin pigmentation	synonyms	Abnormality of skin pigmentation	皮肤着色异常	Agenesis of permanent mandibular central incisor	No	YES
Cutaneous plaques	No	Skin plaques	皮肤斑块	Crowding of teeth	No	No
Chest skin lesions	No	NA		Note: The table above summarizes the 63 terms generated by Llama3.2-11b. A generated HPO ID was classified as "correct (Yes)" if the corresponding HPO term could be retrieved from the HPO website; otherwise, it was classified as "incorrect (No)." For all generated terms, their names were searched on the HPO website to verify their validity. If the term matched an HPO term or was listed as a synon…
Progeroid facial appearance	Yes	Progeroid facial appearance	早衰面容
Craniofacial dysplasia	No	Abnormal calvaria morphology	颅骨形态异常
Tooth discoloration	No	Abnormality of dental color	牙齿颜色异常
Note: ChatGPT-4o generated 117 HPO terms, among which 67 were found to have incorrect IDs. The table above includes data only for these 67 HPO terms. An HPO term was classified as "Official HPO terml" if its name matched a term on the HPO website or was listed as a synonym for another HPO term; otherwise, it was categorized as a fabricated term. For fabricated terms, we attempted to identify the …

## Sheet: Sheet7
Questionnaire	Manual search	MLLA-assisted	High-Manual search (N=4)	Low-Manual search (N=6)
Years in clinical practice	5.0±1.94	5.3±2.11	5.5	4.33
Annual rare diseases encountered	5.4±3.06	8.4±5.72	6	5
Rare disease training attended (Yes)	3	4	2(50%)	1(16.7%)
Genetic disease training attended (Yes)	8	7	4(100%)	4(66.7%)
Awareness of HPO pre-survey (Yes)	2	3	0	2(33.3%)
Searched HPO pre-survey (Yes)	1	0	0	1(16.7%)
Need to describe patient phenotypes in clinical practice(Yes)	9	9	3(75%)	6(100%)
Most difficult HPO image description factor
Unfamiliar with anatomy	0	1	0	0
Unable to find appropriate HPO terms	2	4	0	2(33.3%)
Both	8	5	4(100%)	4(66.7%)
Note:
	Departments	Correct (%)
High-Manual search	reproductive medicine	0.407
	gynecology	0.37
	obstetrics	0.37
	surgery	0.222
Low-Manual search	radiology	0.148
	oncology	0.148
	obstetrics and gynecology	0.148
	orthopedics	0.074
	internal medicine	0.074
	pediatrics	0.074
Raw data
Groups	Departments	Years in clinical practice (including internship)	Annual rare diseases encountered	Rare disease training attended ?	Genetic disease training attended ?	Awareness of HPO pre-survey ?	Searched HPO pre-survey ?	Need to describe patient phenotypes in clinical practice?	Most difficult HPO image description factor for you
Manual search	gynecology	3	5	No	Yes	No	No	Yes	Both
Manual search	internal medicine	5	5	No	Yes	Yes	No	Yes	Both
Manual search	obstetrics	10	5	Yes	Yes	No	No	Yes	Both
Manual search	obstetrics and gynecology	6	1	No	Yes	No	No	Yes	Both
Manual search	oncology	5	3	No	Yes	No	No	Yes	Both
Manual search	orthopedics	4	10	No	No	Yes	Yes	Yes	Familiar with anatomy but unable to find appropriate HPO terms
Manual search	pediatrics	4	6	Yes	Yes	No	No	Yes	Both
Manual search	radiology	5	5	No	No	No	No	Yes	Both
Manual search	reproductive medicine	4	3	Yes	Yes	No	No	No	Familiar with anatomy but unable to find appropriate HPO terms
Manual search	surgery	4	11	No	Yes	No	No	Yes	Both
MLLA-assisted	gynecology	4	2	Yes	Yes	Yes	No	Yes	Unfamiliar with anatomy
MLLA-assisted	internal medicine	5	10	No	No	Yes	No	Yes	Both
MLLA-assisted	obstetrics	11	10	Yes	Yes	No	No	Yes	unable to find appropriate HPO terms
MLLA-assisted	obstetrics and gynecology	5	5	No	No	No	No	Yes	Both
MLLA-assisted	oncology	5	3	No	Yes	No	No	Yes	unable to find appropriate HPO terms
MLLA-assisted	orthopedics	4	3	No	Yes	No	No	Yes	unable to find appropriate HPO terms
MLLA-assisted	pediatrics	6	20	Yes	Yes	Yes	No	Yes	unable to find appropriate HPO terms
MLLA-assisted	radiology	4	15	No	No	No	No	Yes	Both
MLLA-assisted	reproductive medicine	5	8	Yes	Yes	No	No	No	Both
MLLA-assisted	surgery	4	8	No	Yes	No	No	Yes	Both
